# Supplementary material for: The Microbial Nitrogen Cycling, Bacterial Community Composition, and Functional Potential in a Natural Grassland Are Stable from Breaking Dormancy to Being Dormant Again
Source: Microorganisms. 2022 Apr 28;10(5):923. doi: 10.3390/microorganisms10050923 (PMC9148154; doi:10.3390/microorganisms10050923)
Supplement: Supplementary file 1 [file microorganisms-10-00923-s001.zip]

Archive with 3 entries (3 files):
- Supplementary Data S3.xlsx
- Supplementary Data S4.csv
- Supplementary Figures and tables.pdf
