# Supplementary material for: The Microbial Nitrogen Cycling, Bacterial Community Composition, and Functional Potential in a Natural Grassland Are Stable from Breaking Dormancy to Being Dormant Again
Source: Microorganisms. 2022 Apr 28;10(5):923. doi: 10.3390/microorganisms10050923 (PMC9148154; doi:10.3390/microorganisms10050923)
Supplement: Supplementary file 1 [file microorganisms-10-00923-s001.zip › Supplementary Data S3.xlsx]

## Sheet: Sheet1
Assay	Sample	R2 value_DNA	Sample2	R2value_RNA	style	calibrator_count
1_16S	DNA	0.9597	RNA	0.9808	Weighted Linear	11
10_Arch_amoA-for	DNA	0.9856	RNA	0.9955	Weighted Linear	11
11_hzocl	DNA	0.9776	RNA	0.978	Weighted Linear	11
12_hao	DNA	0.9629	RNA	0.9553	Weighted Linear	11
13_hzsA	DNA	0.9855	RNA	0.9755	Weighted Linear	11
14_nxrBF	DNA	0.97	RNA	0.9876	Weighted Linear	11
15_nxrB169f	DNA	0.9781	RNA	0.9876	Weighted Linear	11
16_narG_W9F	DNA	0.6697	RNA	0.8368	Weighted Linear	11
17_narG_1960f	DNA	0.9263	RNA	0.975	Weighted Linear	11
18_nrfA	DNA	0.9579	RNA	0.9691	Weighted Linear	11
19_napA_V66	DNA	0.8495	RNA	0.9659	Weighted Linear	11
2_Arch_16S	DNA	0.9862	RNA	0.9747	Weighted Linear	11
20_napA_V17m	DNA	0.9821	RNA	0.9849	Weighted Linear	11
21_nirS_cd3aF	DNA	0.9635	RNA	0.9522	Weighted Linear	11
22_nirSC1F	DNA	0.9656	RNA	0.9549	Weighted Linear	11
23_nirSC2F	DNA	0.9656	RNA	0.9503	Weighted Linear	11
23_nirSC3F	DNA	0.2861	RNA	0.5924	Weighted Linear	11
25_nirK_FlaCu	DNA	0.9551	RNA	0.977	Weighted Linear	11
26_nirK876	DNA	0.9921	RNA	0.9713	Weighted Linear	11
27_nirKC1F	DNA	0.9538	RNA	0.9729	Weighted Linear	11
28_nirKC2F	DNA	0.9777	RNA	0.9593	Weighted Linear	11
29_nirKC4F	DNA	Failed	RNA	Failed	Weighted Linear	11
3_Gamo_F1R1	DNA	0.9676	RNA	0.9547	Weighted Linear	11
30_nirK_166F	DNA	0.9722	RNA	0.9637	Weighted Linear	11
31_norB2	DNA	0.9673	RNA	0.9743	Weighted Linear	11
32_cnorB-2F	DNA	0.9616	RNA	0.9881	Weighted Linear	11
33_qnorB2F-5R	DNA	0.9881	RNA	0.9587	Weighted Linear	11
34_qnorB2F-7R	DNA	0.0276	RNA	0.1822	Weighted Linear	22
35_nosZ1F	DNA	0.9848	RNA	0.9756	Weighted Linear	22
36_nosZ-F-1181	DNA	0.9458	RNA	0.9659	Weighted Linear	22
37_nosZ-II-F	DNA	0.6034	RNA	0.0286	Weighted Linear	22
38_nosZ912F	DNA	0.9984	RNA	0.9869	Weighted Linear	22
39_nifHF	DNA	0.9732	RNA	0.9792	Weighted Linear	22
4_Gamo_F1R2	DNA	0.974	RNA	0.9722	Weighted Linear	11
40_nifH_IGK3	DNA	Failed	RNA	Failed	Weighted Linear	22
41_comaA-244F	DNA	Failed	RNA	Failed	Weighted Linear	11
5_Gamo_F2R1	DNA	0.9525	RNA	0.9858	Weighted Linear	11
6_amoA	DNA	0.9699	RNA	0.9658	Weighted Linear	11
7_Arch_amoAF	DNA	0.9556	RNA	0.9963	Weighted Linear	11
8_Arch_amoAFA	DNA	0.9796	RNA	0.9875	Weighted Linear	11
9_Arch_amoAFB	DNA	0.9805	RNA	0.9962	Weighted Linear	11
