# Supplementary material for: The Microbial Nitrogen Cycling, Bacterial Community Composition, and Functional Potential in a Natural Grassland Are Stable from Breaking Dormancy to Being Dormant Again
Source: Microorganisms. 2022 Apr 28;10(5):923. doi: 10.3390/microorganisms10050923 (PMC9148154; doi:10.3390/microorganisms10050923)
Supplement: Supplementary file 1 [file microorganisms-10-00923-s001.zip › Supplementary Data S4.csv]

index	k__Bacteria;p__Proteobacteria;c__Gammaproteobacteria;o__Xanthomonadales;f__Sinobacteraceae;g__;s__	k__Bacteria;p__Proteobacteria;c__Alphaproteobacteria;o__Rhizobiales;__;__;__	k__Bacteria;p__Proteobacteria;c__Alphaproteobacteria;o__Rhizobiales;f__Bradyrhizobiaceae;__;__	k__Bacteria;p__Nitrospirae;c__Nitrospira;o__Nitrospirales;f__0319-6A21;g__;s__	k__Bacteria;p__Proteobacteria;c__Deltaproteobacteria;o__Myxococcales;f__Cystobacteraceae;__;__	k__Bacteria;p__Chloroflexi;c__Ellin6529;o__;f__;g__;s__	k__Bacteria;p__Proteobacteria;c__Alphaproteobacteria;o__Rhizobiales;f__Bradyrhizobiaceae;g__Afipia;__	k__Bacteria;p__Actinobacteria;c__Actinobacteria;o__Actinomycetales;f__Micromonosporaceae;__;__	k__Bacteria;p__Actinobacteria;c__Actinobacteria;o__Actinomycetales;f__;g__;s__	k__Bacteria;p__Acidobacteria;c__Acidobacteria-6;o__iii1-15;f__;g__;s__	k__Bacteria;p__Acidobacteria;c__Solibacteres;o__Solibacterales;f__Solibacteraceae;g__Candidatus Solibacter;s__	k__Bacteria;p__Proteobacteria;c__Gammaproteobacteria;o__Xanthomonadales;f__Xanthomonadaceae;g__Lysobacter;__	k__Bacteria;p__Proteobacteria;c__Alphaproteobacteria;o__Rhodospirillales;f__Rhodospirillaceae;g__;s__	k__Bacteria;p__Verrucomicrobia;c__[Spartobacteria];o__[Chthoniobacterales];f__[Chthoniobacteraceae];g__Candidatus Xiphinematobacter;s__	k__Bacteria;p__Acidobacteria;c__BPC102;o__MVS-40;f__;g__;s__	k__Bacteria;p__Acidobacteria;c__Acidobacteria-6;o__CCU21;f__;g__;s__	k__Bacteria;p__Verrucomicrobia;c__[Pedosphaerae];o__[Pedosphaerales];f__Ellin515;g__;s__	k__Bacteria;p__Proteobacteria;c__Alphaproteobacteria;o__Sphingomonadales;f__Sphingomonadaceae;g__Kaistobacter;s__	k__Bacteria;p__Actinobacteria;c__Acidimicrobiia;o__Acidimicrobiales;f__;g__;s__	k__Bacteria;p__Verrucomicrobia;c__[Spartobacteria];o__[Chthoniobacterales];f__[Chthoniobacteraceae];g__DA101;s__	k__Bacteria;p__Proteobacteria;c__Alphaproteobacteria;o__Rhizobiales;f__Hyphomicrobiaceae;g__Pedomicrobium;s__	k__Bacteria;p__Planctomycetes;c__Planctomycetia;o__Pirellulales;f__Pirellulaceae;g__;s__	k__Bacteria;p__Acidobacteria;c__[Chloracidobacteria];o__RB41;f__Ellin6075;g__;s__	k__Bacteria;p__Acidobacteria;c__Acidobacteria-6;o__iii1-15;f__mb2424;g__;s__	k__Bacteria;p__Actinobacteria;c__Actinobacteria;o__Micrococcales;f__;g__;s__	k__Bacteria;p__Proteobacteria;c__Alphaproteobacteria;o__Rhizobiales;f__Hyphomicrobiaceae;g__Rhodoplanes;s__	k__Bacteria;p__Proteobacteria;c__Betaproteobacteria;o__;f__;g__;s__	k__Bacteria;p__Acidobacteria;c__Acidobacteria-6;o__iii1-15;f__RB40;g__;s__	k__Bacteria;p__Proteobacteria;c__Alphaproteobacteria;o__Sphingomonadales;f__Sphingomonadaceae;g__;s__	k__Bacteria;p__Actinobacteria;c__Actinobacteria;o__Actinomycetales;f__Mycobacteriaceae;g__Mycobacterium;__	k__Bacteria;p__Bacteroidetes;c__Cytophagia;o__Cytophagales;f__Cytophagaceae;g__;s__	k__Bacteria;p__Gemmatimonadetes;c__Gemm-1;o__;f__;g__;s__	k__Bacteria;p__Proteobacteria;c__Alphaproteobacteria;o__Rhizobiales;f__Hyphomicrobiaceae;g__;s__	k__Bacteria;p__Bacteroidetes;c__[Saprospirae];o__[Saprospirales];f__Saprospiraceae;g__;s__	k__Bacteria;p__Proteobacteria;c__Gammaproteobacteria;o__Xanthomonadales;f__Sinobacteraceae;g__Steroidobacter;s__	k__Bacteria;p__Proteobacteria;c__Alphaproteobacteria;o__Rhodospirillales;f__;g__;s__	k__Bacteria;p__Actinobacteria;c__Thermoleophilia;o__Gaiellales;f__Gaiellaceae;g__;s__	k__Bacteria;p__Actinobacteria;c__Acidimicrobiia;o__Acidimicrobiales;f__C111;g__;s__	k__Bacteria;p__Actinobacteria;c__Acidimicrobiia;o__Acidimicrobiales;f__AKIW874;g__;s__	k__Bacteria;p__Proteobacteria;c__Deltaproteobacteria;o__Syntrophobacterales;f__Syntrophobacteraceae;g__;s__	k__Bacteria;p__Actinobacteria;c__MB-A2-108;o__0319-7L14;f__;g__;s__	k__Bacteria;p__Bacteroidetes;c__[Saprospirae];o__[Saprospirales];f__Chitinophagaceae;g__;s__	k__Bacteria;p__Firmicutes;c__Bacilli;o__Bacillales;f__Bacillaceae;g__Bacillus;s__longiquaesitum	k__Bacteria;p__Proteobacteria;c__Deltaproteobacteria;o__[Entotheonellales];f__[Entotheonellaceae];g__;s__	k__Bacteria;p__Proteobacteria;c__Betaproteobacteria;o__Burkholderiales;f__Alcaligenaceae;g__;s__	k__Bacteria;p__Verrucomicrobia;c__[Pedosphaerae];o__[Pedosphaerales];f__Ellin517;g__;s__	k__Bacteria;p__Proteobacteria;c__Betaproteobacteria;o__Burkholderiales;f__Comamonadaceae;g__Methylibium;__	k__Bacteria;p__Proteobacteria;c__Alphaproteobacteria;o__Rhodospirillales;f__Rhodospirillaceae;g__Reyranella;s__massiliensis	k__Bacteria;p__Proteobacteria;c__Betaproteobacteria;o__Burkholderiales;f__Comamonadaceae;__;__
1D05	356	146	154	527	113	339	23	0	112	2031	153	201	303	124	26	291	340	210	275	2398	146	462	257	316	139	450	188	291	79	141	68	189	204	126	139	90	816	228	0	566	329	1090	0	133	30	108	145	230	110
1D06	545	125	125	487	0	620	24	470	144	1647	51	77	293	142	27	175	157	190	346	1228	127	340	309	582	410	478	213	408	0	106	261	219	197	53	165	208	1434	611	141	391	649	843	105	296	88	192	148	62	176
1D07	553	65	120	815	113	536	26	334	50	2521	144	104	434	179	92	386	124	271	328	1148	117	615	251	628	436	344	245	718	117	106	426	231	255	277	210	228	1436	517	184	762	353	1086	139	342	147	237	168	234	241
1D08	550	97	137	636	126	276	31	127	135	2531	136	86	319	222	98	415	99	264	240	858	104	519	367	435	339	359	268	533	147	104	612	284	176	218	134	155	996	354	191	723	295	1318	74	240	195	215	158	241	285
1D09	447	126	90	803	89	589	91	104	105	2951	168	69	256	212	86	390	199	267	309	706	155	765	512	792	166	484	397	448	81	143	512	194	201	222	219	169	1155	419	95	798	405	1256	125	211	222	170	193	126	235
1D10	667	118	179	614	132	560	37	23	71	2703	142	53	253	262	88	201	160	323	437	632	51	702	425	559	381	572	401	467	65	134	466	373	199	260	140	214	1454	568	152	528	495	1366	85	308	151	205	158	74	368
2D05	94	0	0	49	20	0	0	108	0	408	0	72	60	1	0	21	59	0	50	442	0	17	75	195	0	0	4	0	0	0	114	39	32	72	0	0	49	0	0	49	0	135	0	0	59	23	0	0	23
2D06	690	118	220	573	141	639	13	300	122	2036	89	86	251	147	59	143	231	251	370	1007	180	402	287	361	230	574	221	350	0	191	444	160	231	146	161	288	1776	532	298	518	340	1019	108	297	128	220	128	71	274
2D07	548	81	94	525	138	456	0	197	105	2142	120	63	307	331	94	391	90	375	390	462	136	333	269	841	151	377	401	307	106	0	459	136	123	168	129	304	1023	410	195	594	297	650	98	266	244	177	104	79	307
2D08	702	141	85	512	119	342	91	64	84	2429	198	82	371	378	107	346	147	304	370	505	157	680	287	774	117	513	535	672	45	116	668	236	200	175	134	347	936	480	155	769	448	1082	37	276	343	284	116	135	224
2D09	568	131	0	736	119	387	0	123	89	2128	138	129	358	195	126	378	142	198	314	425	90	548	241	887	82	173	524	471	89	64	392	356	140	172	185	213	683	382	103	687	299	428	40	243	198	39	65	83	7
2D10	244	129	141	543	58	371	18	213	150	1847	218	67	418	227	19	140	341	243	228	2005	140	232	205	216	106	417	237	266	0	80	208	271	122	69	147	0	959	126	33	569	344	1033	82	167	0	162	68	147	194
3D05	605	109	102	575	100	387	0	74	0	2924	117	118	321	199	140	348	84	156	524	387	70	953	190	1102	89	189	742	620	48	0	253	447	166	216	143	200	361	513	85	643	294	666	0	155	282	110	0	113	209
3D06	395	100	163	671	154	725	0	293	159	2379	158	50	484	340	83	457	139	130	383	289	108	682	269	791	91	260	590	268	93	0	364	353	177	214	216	473	831	643	128	422	514	659	105	321	145	81	83	100	250
3D07	632	114	0	498	128	613	0	206	75	3008	94	63	547	151	133	518	145	102	601	293	86	939	197	798	85	225	713	589	41	0	379	455	152	145	201	376	835	676	199	810	311	806	42	240	231	95	77	80	230
3D08	654	109	109	533	106	197	0	145	25	2729	121	0	252	109	143	401	133	135	350	236	65	702	208	872	0	146	652	586	111	0	478	501	164	232	157	205	404	283	0	768	190	470	83	115	247	126	0	128	259
3D09	544	25	114	341	82	458	0	111	63	2815	0	0	401	0	0	380	87	128	391	120	46	819	211	861	109	210	697	665	48	0	456	477	198	257	141	171	542	373	97	672	282	582	56	224	160	89	0	98	187
3D10	595	144	113	578	120	241	0	92	0	2617	173	86	475	71	150	474	186	251	396	436	51	648	237	1072	135	242	613	402	89	60	412	343	154	129	180	329	727	392	139	618	390	531	83	221	198	108	0	99	246
4D05	571	0	45	628	83	381	202	191	107	2141	122	122	160	121	74	270	141	316	142	799	50	805	217	762	107	295	495	421	86	61	428	297	102	224	59	64	556	404	87	738	235	754	0	69	226	112	75	96	215
4D06	461	143	72	653	126	660	10	169	126	1722	106	103	278	180	25	284	172	266	317	1124	100	149	389	476	262	323	149	268	0	129	303	190	197	129	80	175	990	550	132	503	265	1060	0	173	114	164	143	70	221
4D07	500	117	153	795	136	493	0	184	102	1820	157	93	224	154	65	309	91	341	461	476	99	549	299	802	153	374	335	392	74	81	375	219	215	128	108	168	515	407	0	604	252	559	87	185	167	95	158	128	146
4D08	605	125	0	734	133	429	136	196	27	2639	221	57	360	156	132	410	157	349	557	656	86	602	312	956	140	152	620	594	122	66	389	454	201	197	130	139	661	346	105	986	283	601	67	207	136	145	0	94	148
4D09	720	67	168	749	83	415	0	108	121	2215	126	31	239	188	68	366	142	294	469	497	104	602	260	924	148	260	607	536	49	100	437	244	232	123	155	163	695	273	58	844	342	738	0	251	185	161	61	85	245
4D10	578	121	142	856	110	406	0	73	132	2191	149	88	281	131	72	438	153	239	374	850	85	570	374	800	143	266	561	332	62	50	543	300	233	250	165	133	1002	514	110	887	412	656	68	227	133	139	63	0	205
5D05	253	78	98	472	0	53	36	157	30	1930	157	122	224	51	1	134	372	190	319	2198	94	304	396	291	0	295	239	277	0	0	151	63	0	135	69	33	603	173	0	381	61	1283	0	22	39	174	42	272	200
5D06	329	147	201	350	98	386	28	450	223	1897	137	101	206	186	14	231	204	134	321	1751	125	338	159	180	145	333	201	195	73	82	185	191	153	0	120	105	1243	403	45	436	403	882	91	145	0	175	145	44	162
5D07	254	186	181	299	85	580	42	283	208	2055	162	73	197	100	14	234	292	154	330	1660	123	290	230	301	122	291	274	384	72	175	274	201	86	69	3	118	1046	354	40	488	423	1295	80	196	0	234	160	222	145
5D08	350	177	169	483	100	268	20	173	198	1928	204	138	210	199	10	251	202	144	267	2097	94	279	270	233	145	290	226	332	0	79	259	198	87	107	0	80	947	185	34	468	376	1224	69	163	0	187	143	135	177
5D09	289	120	160	524	80	275	17	277	206	1882	195	124	256	193	13	275	385	184	253	2034	167	235	220	207	132	373	261	378	43	145	250	219	110	75	0	79	1081	120	48	587	300	1141	65	207	0	170	87	156	114
5D10	477	123	94	396	117	364	26	163	92	2464	114	71	289	191	98	263	173	234	204	638	178	360	258	746	163	300	378	416	77	0	411	321	88	201	32	189	722	468	206	628	344	1043	0	269	185	206	79	93	247
6D05	176	52	181	544	102	363	35	124	39	1741	206	67	282	4	2	246	355	232	245	2253	97	228	166	291	0	193	138	229	0	52	104	51	48	96	48	15	377	166	34	350	115	1060	0	12	0	100	86	210	156
6D06	348	48	159	446	112	355	16	236	134	1859	79	60	159	120	27	259	206	166	233	949	0	231	112	400	365	398	143	215	0	131	205	198	57	48	105	201	887	344	158	463	422	677	80	219	111	160	192	61	183
6D07	234	52	143	548	108	395	23	218	118	1802	33	92	292	139	15	203	267	167	284	1480	127	180	167	283	205	317	180	237	0	193	188	186	174	120	54	90	860	223	35	559	209	880	0	205	43	106	206	116	118
6D08	300	82	159	468	117	269	14	221	218	1943	45	52	205	234	2	208	382	225	230	2044	100	251	77	163	168	271	194	118	16	145	155	86	127	22	113	102	658	193	0	528	165	680	53	174	45	99	230	105	82
6D09	266	89	220	411	88	489	19	311	147	2174	63	116	315	151	21	217	324	189	278	1861	67	271	270	208	150	349	201	170	0	79	188	182	171	54	147	82	938	249	29	507	268	836	56	218	36	114	132	142	92
6D10	80	57	213	391	67	310	21	259	173	1623	0	88	249	199	1	134	296	213	216	1956	99	267	208	116	122	238	172	158	0	134	131	119	179	41	98	0	884	124	40	320	195	936	63	197	45	105	111	88	126
[truncated: 678 more columns]
